# Supplementary material for: GWAS-Identified Variants for Obesity Do Not Influence the Risk of Developing Multiple Myeloma: A Population-Based Study and Meta-Analysis
Source: Int J Mol Sci. 2023 Mar 23;24(7):6029. doi: 10.3390/ijms24076029 (PMC10094344; doi:10.3390/ijms24076029)
Supplement: Supplementary file 1 [file ijms-24-06029-s001.zip]

Archive with 3 entries (3 files):
- Sanchez-Maldonado_JM_[1]. Supplementary_Table_S1.docx
- Sanchez-Maldonado_JM_[1]_Supplementary_Table_S2_Cell-types-analysed_reference-panels.xlsx
- Sanchez-Maldonado_JM_[1]_Supplementary_Table_S3_List_of_serum-plasma-metabolites-analysed.xlsx
